# Supplementary material for: Genome of the Southern Giant Petrel Assembled Using Third-Generation DNA Sequencing and Linked Reads Reveals Evolutionary Traits of Southern Avian
Source: Animals (Basel). 2021 Jul 9;11(7):2046. doi: 10.3390/ani11072046 (PMC8300169; doi:10.3390/ani11072046)
Supplement: Supplementary file 1 [file animals-11-02046-s001.zip]

Archive with 1 entries (1 files):
- animals-1264316-supplementary.pdf
